# Supplementary material for: Maternal Satisfaction with Healthcare after Perinatal Loss in Monochorionic Twin Pregnancy
Source: J Clin Med. 2019 Aug 14;8(8):1213. doi: 10.3390/jcm8081213 (PMC6723400; doi:10.3390/jcm8081213)
Supplement: Supplementary file 1 [file jcm-08-01213-s001.zip]

Archive with 1 entries (1 files):
- jcm-549962-supplementary.sav
